# Supplementary material for: Optimizing In Vivo Perfusion Assessment by Laser Doppler Flowmetry—Effects of Probe Geometry and Signal Normalization
Source: Diagnostics (Basel). 2026 Mar 29;16(7):1025. doi: 10.3390/diagnostics16071025 (PMC13073997; doi:10.3390/diagnostics16071025)
Supplement: Supplementary file 1 [file diagnostics-16-01025-s001.zip]

Archive with 1 entries (1 files):
- diagnostics-4133328-supplementary.pptx
